# Supplementary material for: The Comparative Efficacy of Treatments for Children and Young Adults with Internet Addiction/Internet Gaming Disorder: An Updated Meta-Analysis
Source: Int J Environ Res Public Health. 2022 Feb 24;19(5):2612. doi: 10.3390/ijerph19052612 (PMC8909504; doi:10.3390/ijerph19052612)
Supplement: Supplementary file 1 [file ijerph-19-02612-s001.zip]

Archive with 1 entries (1 files):
- ijerph-1565799-supplementary.pdf
